# Supplementary material for: Comparative Analysis of Acute Kidney Injury Models and Related Fibrogenic Responses: Convergence on Methylation Patterns Regulated by Cold Shock Protein
Source: Cells. 2024 Feb 20;13(5):367. doi: 10.3390/cells13050367 (PMC10930537; doi:10.3390/cells13050367)
Supplement: Supplementary file 1 [file cells-13-00367-s001.zip]

Archive with 3 entries (3 files):
- cells-2825059-supplementary.pdf
- Supplementary Table S2.xlsx
- Supplementary Table S3.xlsx
